# Supplementary material for: Limited Substrate Specificity of PS/γ-Secretase Is Supported by Novel Multiplexed FRET Analysis in Live Cells
Source: Biosensors (Basel). 2021 May 26;11(6):169. doi: 10.3390/bios11060169 (PMC8228125; doi:10.3390/bios11060169)
Supplement: Supplementary file 1 [file biosensors-11-00169-s001.zip]

Archive with 1 entries (1 files):
- biosensors-1206187-supplementary.pdf
